# Supplementary material for: A New MiRNA MiRm0002 in Eggplant Participates in the Regulation of Defense Responses to Verticillium Wilt
Source: Plants (Basel). 2021 Oct 23;10(11):2274. doi: 10.3390/plants10112274 (PMC8622893; doi:10.3390/plants10112274)
Supplement: Supplementary file 1 [file plants-10-02274-s001.zip]

Archive with 1 entries (1 files):
- plants-1420630-supplementary.pdf
